# Supplementary material for: Skeletal muscle gene expression in response to resistance exercise: sex specific regulation
Source: BMC Genomics. 2010 Nov 24;11:659. doi: 10.1186/1471-2164-11-659 (PMC3091777; doi:10.1186/1471-2164-11-659)
Supplement: Additional file 7 — Table S7: Key genes involved in RE-induced transcriptional regulation in male and female biceps branchii. [file 1471-2164-11-659-S7.XLSX]

## Sheet: Sheet1
Table S7. Key genes involved in resistance exericse induced transcriptional regulation in male and female biceps branchii.
Gene symbol	Gene name	Baseline M/F	Male4h	Male24h	Female4h	Female24h
ECM-cytoskeleton
MMP2	matrix metallopeptidase 2 (gelatinase A, 72kDa gelatinase, 72kDa type IV collagenase)	1.09716	-1.33111	1.08755	1.03192	-1.14431
		0.551245	0.0322218	0.398855	0.668682	0.090737
TIMP3	TIMP metallopeptidase inhibitor 3 (Sorsby fundus dystrophy, pseudoinflammatory)	1.10334	1.44448	1.12668	1.72965	1.12816
		0.525282	0.027089	0.267973	0.000524456	0.311856
COL1A1	collagen, type I, alpha 1	-1.83715	3.36526	6.32454	4.18171	1.82103
		0.230405	0.00697314	6.61798e-06	0.00014185	0.246696
COL1A2	collagen, type I, alpha 2	1.02836	1.47185	2.43076	2.06717	1.53735
		0.915937	0.0237338	1.88897e-05	6.13101e-06	0.192614
COL3A1	collagen, type III, alpha 1 (Ehlers-Danlos syndrome type IV, autosomal dominant)	-1.42554	2.2127	4.42183	2.87896	1.58252
		0.326162	0.00679827	3.85207e-07	1.82592e-06	0.28463
COL4A1	collagen, type IV, alpha 1	-1.14967	2.37636	4.0066	3.38327	1.72458
		0.582556	0.00759712	2.20144e-08	4.88776e-08	0.163955
COL4A2	collagen, type IV, alpha 2	-1.10075	1.90736	3.86525	2.88945	1.6206
		0.641921	0.00857044	7.43583e-08	4.82602e-07	0.222915
CTGF	connective tissue growth factor	-1.52932	3.19382	1.84341	2.85209	1.09735
		0.336344	0.0118141	0.000145368	8.18803e-05	0.606665
ITGB1	integrin, beta 1 (fibronectin receptor, beta polypeptide, antigen CD29 includes MDF2, MSK12)	-1.11065	1.01057	1.5718	1.52375	-1.01955
		0.164901	0.888999	0.000232522	0.0018908	0.885066
ITGB1BP3	integrin beta 1 binding protein 3	1.07061	2.1653	4.55207	4.07503	2.17055
		0.806357	0.00760006	2.8646e-07	1.4797e-06	0.0388265
HSPA1A	heat shock 70kDa protein 1A	-1.07811	1.39896	-1.11038	1.59874	-1.08485
		0.666654	0.0113038	0.231914	0.000747418	0.717704
Immediate-early response
FOS	v-fos FBJ murine osteosarcoma viral oncogene homolog	1.43406	-1.05503	-1.40071	3.04183	-2.19717
		0.546941	0.500725	0.0165985	1.00446e-05	0.269173
EGR1	early growth response 1	1.66746	5.53397	1.27856	40.8738	1.78712
		0.387632	0.00768987	0.00806673	4.16758e-07	0.22091
Inflammation and stress responses
PANX1	pannexin 1	1.41	1.36	4.98	2.45	1.96
		0.475672	0.04153	0	2e-05	0.29816
MAP2K3	mitogen-activated protein kinase kinase 3	1.21577	1.33	1.86	1.79	1.26
		0.418273	0.04208	3e-05	8e-05	0.12982
HSPA1A	heat shock 70kDa protein 1A	-1.07811	1.4	-1.11	1.6	-1.08
		0.666654	0.0113	0.23191	0.00075	0.7177
HSPB2	heat shock 27kDa protein 2	-1.02787	-1.01685	1.0197	-1.00846	1.08814
		0.71607	0.825734	0.796018	0.896828	0.217479
HSPB8	heat shock 22kDa protein 8	1.15836	1.32083	1.46793	2.44457	1.01788
		0.433437	0.0297801	0.00841461	6.29964e-06	0.892954
CXCR4	chemokine (C-X-C motif) receptor 4	-1.11587	1.24	1.66	-1.12	1.03
		0.40792	0.03936	0.00057	0.20535	0.67569
DUSP1	dual specificity phosphatase 1	-1.22444	1.06	-1.68	1.39	-1.36
		0.320762	0.44287	0.00199	0.00042	0.30885
DUSP10	dual specificity phosphatase 10	-1.13479	1.16	1.18	1.58	-1.13
		0.552629	0.09453	0.17675	0.00429	0.37233
DUSP13	dual specificity phosphatase 14	1.11334	1.84	1.62	2.77	1.06
		0.0431417	0.01248	0.00044	2e-05	0.54217
MT1H	metallothionein 1H	1.09533	-1.08	-1.66	-1.16	-1.28
		0.403376	0.33862	8e-05	0.04309	0.23891
MT1M	metallothionein 1M	1.03869	-1.12	-1.53	-1.24	-1.14
		0.677767	0.19468	0.00091	0.0592	0.40648
MT1X	metallothionein 1X	1.11942	-1.17	-2.81	-1.24	-1.54
		0.464451	0.06642	0	0.00671	0.11588
MT1F	metallothionein 1F	1.11534	-1.16	-1.75	-1.08	-1.12
		0.369296	0.09984	9e-05	0.20904	0.49519
MT1G	metallothionein 1G	1.11489	-1.06	-1.49	-1.07	1
		0.269472	0.41989	0.00058	0.25936	0.98639
PDE11A	phosphodiesterase 11A	-1.30419	1.02	-2.59	-1.36	-1.77
		0.337491	0.80138	1e-05	0.07435	0.13831
PRKAG2	protein kinase, AMP-activated, gamma 2 non-catalytic subunit	1.68259	2.03	1.22	4.79	1.25
		0.0468296	0.0132	0.08633	0	0.02514
MYBPH	myosin binding protein H	-1.52266	1.48	50.45	2.29	7.17
		0.358682	0.02516	0	0.00248	0.07574
GRB10	growth factor receptor-bound protein 10	-1.52	-1.13	-1.49	1.21	-1.23
		0.02245	0.15759	0.00394	0.01109	0.2282
RCAN1	regulator of calcineurin 1	-1.60965	-1.01906	1.32043	-1.11401	-1.09449
		0.0849072	0.820037	0.0227284	0.488433	0.688376
UCP3	uncoupling protein 3 (mitochondrial, proton carrier)	1.56922	1.42882	-2.15447	1.98276	-1.05545
		0.0506892	0.0358083	0.000256762	0.00447475	0.801372
RCAN1	regulator of calcineurin 1	-1.60965	-1.01906	1.32043	-1.11401	-1.09449
		0.0849072	0.820037	0.0227284	0.488433	0.688376
Angiogenesis
Cyr61	cysteine-rich, angiogenic inducer, 61	-1.77147	1.94735	1.46148	3.42686	-1.6183
		0.271618	0.00426874	0.00183067	1e-05	0.312791
VEGFA	vascular endothelial growth factor A	-1.11174	1.32169	1.04795	1.85529	1.06076
		0.499012	0.0447872	0.647788	4.63181e-06	0.467479
KDR	kinase insert domain receptor (a type III receptor tyrosine kinase)	-1.2284	1.57077	1.89585	1.97956	1.1606
		0.217637	0.0159986	1.49971e-05	1.95848e-05	0.206933
ANGPT1	angiopoietin 1	-1.15667	1.04811	-1.40699	1.03676	1.01274
		0.491924	0.628111	0.00163083	0.75818	0.914167
ANGPTL1	angiopoietin-like 1	-1.15549	-1.0363	1.56111	1.01143	-1.03028
		0.352312	0.64482	0.00784382	0.881588	0.876947
FLT1	fms-related tyrosine kinase 1 (vascular endothelial growth factor/vascular permeability factor receptor)	-1.18802	-1.05129	1.05543	-1.06547	-1.00891
		0.0842325	0.554478	0.573512	0.359857	0.921674
NRP1	neuropilin 1	-1.12971	1.24528	1.51166	1.70591	1.22534
		0.193934	0.173748	0.000550355	0.000106429	0.103574
HIF1A	hypoxia-inducible factor 1, alpha subunit (basic helix-loop-helix transcription factor)	1.07609	1.38896	1.30843	1.55791	1.12057
		0.626125	0.0401251	0.00485941	0.000200059	0.22181
ANGPT2	angiopoietin 2	-1.04352	1.07305	1.00142	1.20496	1.11445
		0.495208	0.407678	0.98704	0.0283382	0.149215
TEK	TEK tyrosine kinase, endothelial (venous malformations, multiple cutaneous and mucosal)	1.02789	1.44353	1.08191	1.72575	1.15777
		0.865514	0.0166216	0.419173	0.00010309	0.218547
Lipid metabolism
LPL	lipoprotein lipase	-1.89042	-1.78443	-1.16843	-1.59669	-1.1557
		0.0044139	0.00792327	0.215121	0.000740901	0.46688
FAT/CD36	CD36 molecule (thrombospondin receptor)	-1.40028	1.01908	-1.06595	-1.15273	1.07716
		0.00560769	0.801936	0.520546	0.0720571	0.300127
FABP3	fatty acid binding protein 3, muscle and heart (mammary-derived growth inhibitor)	-1.69293	-1.04312	1.21257	1.12729	-1.08871
		0.0124546	0.57832	0.0427155	0.254565	0.494954
HADHB	hydroxyacyl-Coenzyme A dehydrogenase/3-ketoacyl-Coenzyme A thiolase/enoyl-Coenzyme A hydratase (trifunctional protein), beta subunit	-1.17966	1.00321	-1.26823	-1.02879	-1.10329
		0.0199904	0.966057	0.0157366	0.619156	0.34222
ALDH2	aldehyde dehydrogenase 2 family (mitochondrial)	-1.38408	-1.31303	-1.74479	-1.4569	-1.11259
		0.0354041	0.0259835	3.40875e-05	0.000322507	0.592556
ACSL1	acyl-CoA synthetase long-chain family member 1	-1.30132	-1.11697	-1.03455	-1.14722	-1.04641
		0.00780449	0.173381	0.667215	0.0381614	0.600655
ACADL	acyl-Coenzyme A dehydrogenase, long chain	-1.35986	1.07577	-1.31204	-1.0873	1.03386
		0.00421907	0.396439	0.00590696	0.540541	0.731887
SREBF1	sterol regulatory element binding transcription factor 1	-1.23369	-1.04533	-1.30507	-1.4903	1.03342
		0.247894	0.590352	0.0127597	0.000318412	0.609385
GPAM	glycerol-3-phosphate acyltransferase, mitochondrial	-1.15215	-1.14166	-1.88966	-1.41004	-1.08176
		0.509045	0.102817	0.000106669	0.0117726	0.622963
ALDH1A1	aldehyde dehydrogenase 1 family, member A1	1.4242	-1.43808	-1.74831	-1.23618	-1.20499
		0.0130882	0.00626038	0.000692063	0.00630666	0.275095
CPT1B*	carnitine palmitoyltransferase 1B (muscle)	1.03398	-1.26835	-1.48931	-1.27877	-1.02795
		0.817101	0.0268322	0.00988953	0.0118273	0.855943
CPT2	carnitine palmitoyltransferase II	-1.0734	-1.05788	-1.14685	-1.31242	1.03719
		0.505797	0.520258	0.196206	0.00892965	0.606177
PPARA	peroxisome proliferator-activated receptor alpha	-1.13555	-1.27624	-1.38705	-1.36258	-1.05198
		0.169146	0.011509	0.0019775	0.00110398	0.602273
PPARD	peroxisome proliferator-activated receptor delta	-1.11852	1.30429	-1.33423	1.28158	-1.27609
		0.17628	0.0332318	0.00360892	0.0326355	0.0955397
LIPE	lipase, hormone-sensitive	1.00442	-1.11656	1.13428	-1.12424	1.00561
		0.976063	0.257176	0.121114	0.237713	0.951051
PDK4	pyruvate dehydrogenase kinase, isozyme 4	-3.95966	3.45707	-1.21218	2.12284	-1.49974
		0.0126308	0.00907774	0.0795462	0.000118677	0.021234
ACADVL	acyl-Coenzyme A dehydrogenase, very long chain	-1.11381	-1.07092	-1.10409	-1.03247	-1.1241
		0.269122	0.367628	0.392731	0.657143	0.208763
HADHA	hydroxyacyl-Coenzyme A dehydrogenase/3-ketoacyl-Coenzyme A thiolase/enoyl-Coenzyme A hydratase (trifunctional protein), alpha subunit	-1.08479	-1.02809	-1.31886	-1.06071	-1.03408
		0.192474	0.720487	0.00667689	0.349421	0.706063
SLC27A1	solute carrier family 27 (fatty acid transporter), member 1	-1.16772	-1.10716	-1.39408	-1.46488	1.18477
		0.382333	0.251438	0.0240368	0.000185921	0.246964
GPAM	glycerol-3-phosphate acyltransferase, mitochondrial	-1.15215	-1.14166	-1.88966	-1.41004	-1.08176
		0.509045	0.102817	0.000106669	0.0117726	0.622963
SREBF2	sterol regulatory element binding transcription factor 2	1.09785	1.03748	-1.03329	1.10557	1.01597
		0.0809453	0.619012	0.691563	0.15757	0.883077
Mitochondrial function/oxidative stress
CAT	catalase	-1.27275	-1.05789	-1.4095	-1.1453	-1.09663
		0.0226135	0.493357	0.00370258	0.0458927	0.379465
UCP2	uncoupling protein 2 (mitochondrial, proton carrier)	-1.2942	1.32296	1.67401	1.32587	1.27517
		0.318535	0.0338369	0.00835403	0.0513646	0.178507
UCP3	uncoupling protein 3 (mitochondrial, proton carrier)	1.56922	1.42882	-2.15447	1.98276	-1.05545
		0.0506892	0.0358083	0.000256762	0.00447475	0.801372
TFAM	transcription factor A, mitochondrial	-1.11478	1.12128	-1.24952	-1.02554	-1.13628
		0.371022	0.180188	0.0821759	0.710666	0.0979488
SLC25A34	solute carrier family 25, member 34	-1.80565	-1.15524	-1.2818	-1.66255	-1.0771
		0.04415	0.14585	0.0460843	2.07781e-05	0.701121
Mitochondrial biogenesis
PPARGC1A	peroxisome proliferator-activated receptor gamma, coactivator 1 alpha	-1.01054	2.29925	-1.00776	3.53136	1.12478
		0.964453	0.0109138	0.925693	3.20709e-08	0.284571
MRP63	mitochondrial ribosomal protein 63	-1.08572	-1.13593	-1.08277	-1.25758	-1.01712
		0.16983	0.127927	0.401656	0.0132041	0.838093
MRPL2	mitochondrial ribosomal protein L2	1.00696	-1.10309	-1.11668	-1.34033	1.04204
		0.938802	0.280692	0.282756	0.00157513	0.580962
PFKFB3	6-phosphofructo-2-kinase/fructose-2,6-biphosphatase 3	1.49626	-1.03837	-6.14333	1.25451	-1.50624
		0.196677	0.686191	1.00214e-08	0.119999	0.220057
Repair and regeneration (myogenesis)
MYOG*	myogenin (myogenic factor 4)	-1.22524	1.3	2.29	1.87	1.19
		0.37747	0.07026	0	1e-05	0.32456
MYOD1	myogenic differentiation 1	1.02515	-1.0231	-1.08879	1.02632	1.16729
		0.805648	0.801434	0.301219	0.765554	0.157993
MYF5	myogenic factor 5	-1.07775	-1.04856	1.19438	-1.15329	1.08639
		0.472441	0.712686	0.0816571	0.0771051	0.465628
MYF6	myogenic factor 6 (herculin)	-1.16735	1.16752	-1.24752	1.54621	-1.24075
		0.366119	0.121968	0.0326104	0.000229972	0.162429
CDKN1A	cyclin-dependent kinase inhibitor 1A (p21, Cip1)	-1.06282	1.10272	1.75538	1.8497	1.07012
		0.789522	0.341929	0.00694226	0.00144742	0.6293
CDKN1B	cyclin-dependent kinase inhibitor 1B (p27, Kip1)	-1.1453	-1.25764	-1.61132	-1.52105	-1.14543
		0.264317	0.0344605	0.000122377	0.000190935	0.287794
CCND1	cyclin D1	-1.26006	1.03576	1.77555	1.11953	1.25721
		0.153109	0.671754	0.00011451	0.323166	0.183229
CCNB1	cyclin B1	-1.04597	-1.07612	-1.0019	-1.14658	-1.00195
		0.47115	0.41576	0.980147	0.0490196	0.975416
IGF1*	insulin-like growth factor 1 (somatomedin C)	-1.29725	1.29385	2.45119	2.02282	1.62704
		0.244706	0.0175601	0.000747195	2.31782e-05	0.131641
IGFBP3*	insulin-like growth factor binding protein 3	-1.1324	-1.0057	1.93265	1.65543	1.32023
		0.422854	0.939811	2.12927e-05	2.68002e-05	0.0559149
IGFBP4	insulin-like growth factor binding protein 4	1.13155	1.03468	1.39776	1.41724	1.12177
		0.341702	0.682709	0.0102217	0.00938074	0.32509
IGFBP5	insulin-like growth factor binding protein 5	1.05129	1.14795	-1.83277	1.03653	-1.36176
		0.666354	0.123825	1.75437e-05	0.589309	0.0284098
IGF2*	insulin-like growth factor 2 (somatomedin A)	-1.11918	1.52435	2.16913	2.07554	1.33816
		0.642316	0.0318573	8.05534e-05	7.61995e-06	0.163634
NR4A3*	nuclear receptor subfamily 4, group A, member 3	-1.10039	13.3828	1.06681	62.4053	-1.18786
		0.897492	0.00485917	0.675038	1.93422e-06	0.609072
Muscle growth (mTOR signaling-associated)
DDIT4	DNA-damage-inducible transcript 4	-1.04942	-1.67791	-2.24186	-2.65247	-1.18508
		0.887752	0.00379352	3.54665e-05	1.14608e-07	0.558216
DDIT4L	DNA-damage-inducible transcript 4-like	1.21998	-1.05938	-2.35661	1.1204	-1.12261
		0.563776	0.476294	0.00028645	0.140766	0.654484
AKT1S1	AKT1 substrate 1 (proline-rich)	1.15572	-1.07736	-1.45207	1.01206	-1.15927
		0.430458	0.338807	0.00477095	0.90455	0.0954548
TSC1	tuberous sclerosis 1	1.03768	-1.07255	-1.2505	-1.05248	-1.00667
		0.475733	0.365843	0.0218199	0.379129	0.940484
TSC2	tuberous sclerosis 2	1.07486	-1.11532	-1.09405	1.10381	-1.0075
		0.410277	0.196554	0.316509	0.239317	0.937419
TPT1	tumor protein, translationally-controlled 1	-1.06082	1.02801	-1.01025	-1.01748	-1.01445
		0.172233	0.712752	0.893221	0.758036	0.822751
RHEB	Ras homolog enriched in brain	-1.01765	1.10706	-1.07171	1.17968	1.0483
		0.819194	0.255302	0.388179	0.0150721	0.458914
PIK3C3	phosphoinositide-3-kinase, class 3	1.07631	-1.12629	1.06321	1.00095	1.07354
		0.212841	0.190633	0.487565	0.987143	0.333147
MAP4K3	mitogen-activated protein kinase kinase kinase kinase 3	-1.26191	1.20246	-1.65257	-1.07016	-1.27681
		0.227379	0.19703	0.000260227	0.458103	0.110944
FRAP1	FK506 binding protein 12-rapamycin associated protein 1	-1.02762	-1.00523	1.04966	-1.09192	-1.03091
		0.66009	0.945853	0.571964	0.197547	0.708703
RPS6KB1	ribosomal protein S6 kinase, 70kDa, polypeptide 1	1.01381	-1.12833	-1.22009	-1.09408	-1.09425
		0.9051	0.128796	0.0383344	0.313585	0.205079
MYC	v-myc myelocytomatosis viral oncogene homolog (avian)	-1.24351	2.5817	1.90833	7.36327	1.31472
		0.636432	0.0160579	0.000388964	2.71538e-06	0.499442
MIB2*	mindbomb homolog 2 (Drosophila)	1.24019	-1.0069	-1.52166	1.04852	-1.0792
		0.0809391	0.929636	0.000276598	0.560158	0.413078
Muscle protein biosynthesis
Akt1	v-akt murine thymoma viral oncogene homolog 1	-1.08195	-1.14958	1.27415	1.09566	1.18415
		0.384776	0.0925293	0.0149586	0.228313	0.0857418
GSK3B	glycogen synthase kinase 3 beta	-1.05203	1.20182	1.37204	1.23444	1.07272
		0.669981	0.0793768	0.0030561	0.0200298	0.332175
RPS6KB1	ribosomal protein S6 kinase, 70kDa, polypeptide 1	1.01381	-1.12833	-1.22009	-1.09408	-1.09425
		0.9051	0.128796	0.0383344	0.313585	0.205079
MRPS6	mitochondrial ribosomal protein S6	-1.41317	1.00254	-1.0977	-1.08237	-1.09572
		0.000450756	0.972425	0.276021	0.209424	0.433806
Rheb	Ras homolog enriched in brain	-1.01765	1.10706	-1.07171	1.17968	1.0483
		0.819194	0.255302	0.388179	0.0150721	0.458914
IGF2	insulin-like growth factor 2 (somatomedin A)	-1.11918	1.52435	2.16913	2.07554	1.33816
		0.642316	0.0318573	8.05534e-05	7.61995e-06	0.163634
IGF1*	insulin-like growth factor 1 (somatomedin C)	-1.29725	1.29385	2.45119	2.02282	1.62704
		0.244706	0.0175601	0.000747195	2.31782e-05	0.131641
HARS2	histidyl-tRNA synthetase 2, mitochondrial (putative)	-1.06952	-1.23676	-1.13839	-1.24845	-1.11104
		0.422667	0.0192985	0.284707	0.0193513	0.142868
FARSA	phenylalanyl-tRNA synthetase, alpha subunit	1.05849	-1.02706	1.39038	-1.09324	1.18252
		0.607232	0.10017	0.043919	0.252029	0.00176461
EIF4EBP1*	eukaryotic translation initiation factor 4E binding protein 1	-1.39592	-1.06669	-1.51989	-1.40351	1.01056
		0.0437406	0.439851	0.000283836	0.00100457	0.953916
ANKRD1*	ankyrin repeat domain 1 (cardiac muscle)	1.05005	10.1776	1.99109	7.52496	-1.07945
		0.947881	0.00806066	0.0043929	1.15081e-06	0.893285
EEF2K	eukaryotic elongation factor-2 kinase	-1.01688	-1.2716	-1.54877	-1.31614	1.05352
		0.896271	0.0137391	0.0012646	0.0010567	0.592549
Oxygen transport
HBA2	hemoglobin, alpha 2	1.07187	-1.12589	-1.03751	-1.41064	-1.32953
		0.543135	0.178148	0.681924	0.00979026	0.155377
HBA1	hemoglobin, alpha 1	1.06649	-1.12055	-1.02523	-1.42129	-1.35006
		0.590077	0.197474	0.804607	0.00990385	0.160131
HBB	hemoglobin, beta	1.02014	-1.07688	-1.02588	-1.36143	-1.41567
		0.865427	0.353178	0.792754	0.00975841	0.120687
Muscle fiber type
SIX1	SIX homeobox 1	-1.18194	-1.20444	-1.48247	-1.51256	-1.00399
		0.388442	0.0520636	0.00060404	7.85959e-05	0.981721
PPARD	peroxisome proliferator-activated receptor delta	-1.11852	1.30429	-1.33423	1.28158	-1.27609
		0.17628	0.0332318	0.00360892	0.0326355	0.0955397
PPARGC1A	peroxisome proliferator-activated receptor gamma, coactivator 1 alpha	-1.01054	2.29925	-1.00776	3.53136	1.12478
		0.964453	0.0109138	0.925693	3.20709e-08	0.284571
MYH1 (MYHC-IIX)	myosin, heavy chain 1, skeletal muscle, adult	1.1042	-1.78018	-10.3792	-2.26827	-2.74543
		0.775458	0.00521702	7.64498e-08	0.0372232	0.00422528
MYH2 (MYHC-IIA)	myosin, heavy chain 2, skeletal muscle, adult	-1.05642	1.16974	1.14878	1.03886	1.15699
		0.433917	0.0928922	0.0990556	0.499004	0.0697188
MYH7 (type I)	myosin, heavy chain 7, cardiac muscle, beta	-1.16128	-1.11283	-1.22447	-1.06342	-1.11674
		0.173999	0.173328	0.0491446	0.328056	0.411098
MSTN	myostatin	1.00546	-1.43603	-2.60511	-1.79541	-1.32958
		0.980575	0.0123092	6.53121e-06	0.00662278	0.117084
Muscle protein breakdown
TRIM63	tripartite motif-containing 63	-1.04314	2.07571	-1.30694	2.14118	-1.08452
		0.836737	0.0110614	0.0223428	8.19608e-07	0.361864
MSTN	myostatin	1.00546	-1.43603	-2.60511	-1.79541	-1.32958
		0.980575	0.0123092	6.53121e-06	0.00662278	0.117084
PPARGC1A	peroxisome proliferator-activated receptor gamma, coactivator 1 alpha	-1.01054	2.29925	-1.00776	3.53136	1.12478
		0.964453	0.0109138	0.925693	3.20709e-08	0.284571
FOXO3	forkhead box O3	-1.29455	-1.01044	-1.78222	-1.1456	-1.20953
		0.111607	0.894461	6.38692e-05	0.0835792	0.219781
CAPN1	calpain 1, (mu/I) large subunit	1.06892	-1.10434	1.06104	-1.05005	1.19358
		0.447218	0.429758	0.526903	0.435721	0.0402354
CAPN2	calpain 2, (m/II) large subunit	-1.05412	1.21318	1.91433	1.21533	1.40118
		0.654794	0.0564487	8.8786e-06	0.0104403	0.115402
SIX1	SIX homeobox 1	-1.18194	-1.20444	-1.48247	-1.51256	-1.00399
		0.388442	0.0520636	0.00060404	7.85959e-05	0.981721
ACVR2B*	activin A receptor, type IIB	-1.17678	1.05094	-1.41395	-1.20148	-1.11741
		0.24322	0.61438	0.0016565	0.0420928	0.404904
CAST	calpastatin	1.0949	1.34121	1.8744	1.59774	1.22984
		0.579861	0.0199284	2.85296e-05	0.00017204	0.256376
USP24	ubiquitin specific peptidase 24	-1.079	-1.05448	-1.32721	-1.08211	-1.01425
		0.47543	0.484284	0.00445054	0.29831	0.889
CASP3	caspase 3, apoptosis-related cysteine peptidase	-1.24794	1.09742	1.63433	1.07729	1.02737
		0.105005	0.295828	0.000284184	0.252158	0.847307
UBE2B	ubiquitin-conjugating enzyme E2B (RAD6 homolog)	-1.05746	-1.08401	-1.30503	-1.12715	-1.08726
		0.319583	0.293837	0.00654572	0.0590953	0.329516
FBXO32*	F-box protein 32	1.31608	1.05523	-2.52828	-1.07198	-1.17532
		0.339848	0.498835	3.58801e-05	0.33613	0.52722
FBXO40	F-box protein 40	1.09115	-1.3117	-1.47083	-1.10521	1.00076
		0.447129	0.0119133	0.00183236	0.300636	0.995546
CTSL1	cathepsin L1	1.04535	-1.0335	-1.22096	-1.15483	1.1084
		0.597883	0.656255	0.0476914	0.0322668	0.222972
DMD	dystrophin (muscular dystrophy, Duchenne and Becker types)	-1.30693	1.17116	-1.41505	-1.0149	-1.19407
		0.0674334	0.123404	0.00488984	0.807369	0.174367
Insulin activity
IRS2	insulin receptor substrate 2	-1.10561	2.62625	-1.92807	3.41387	-1.3783
		0.72364	0.00661839	0.000169344	0.000149391	0.403999
DOK7	docking protein 7	1.23697	1.08724	1.41052	1.57979	1.00984
		0.214128	0.347847	0.00345296	5.55366e-05	0.894514
IRS1	insulin receptor substrate 1	1.04016	1.00995	-1.53805	-1.08671	1.06924
		0.864844	0.901701	0.000313564	0.180788	0.706214
INSIG1	insulin induced gene 1	-1.18844	1.9332	1.41045	2.65349	-1.1568
		0.48263	0.00623487	0.0620441	0.00575463	0.467205
HBEGF	heparin-binding EGF-like growth factor	-1.18543	3.00716	1.93645	6.28651	1.88013
		0.655318	0.0071781	9.97102e-06	3.88831e-05	0.0197402
BHLHB2*	basic helix-loop-helix domain containing, class B, 2	-1.07174	1.76835	1.22022	3.25144	-1.03817
		0.764999	0.0184371	0.135755	3.65131e-07	0.611275
TGF-beta signaling
SMAD1	SMAD family member 1	-1.18203	-1.00938	1.5349	1.34801	1.01098
		0.37353	0.913318	0.00283916	0.00298541	0.952376
TGFBR2	transforming growth factor, beta receptor II (70/80kDa)	1.01451	1.12553	1.15496	1.36557	1.05874
		0.905971	0.31842	0.120206	0.000817587	0.487532
SMAD7	SMAD family member 7	-1.01906	1.0206	-1.39342	1.45839	-1.22711
		0.91577	0.858572	0.00606268	0.00259821	0.17395
HEY2	hairy/enhancer-of-split related with YRPW motif 2	1.44727	-1.02338	-1.04435	1.57089	1.16373
		0.0347173	0.775251	0.645821	0.000139755	0.215758
FOS	v-fos FBJ murine osteosarcoma viral oncogene homolog	1.43406	-1.05503	-1.40071	3.04183	-2.19717
		0.546941	0.500725	0.0165985	1.00446e-05	0.269173
IL6R	interleukin 6 receptor	1.05013	3.83852	-1.3106	3.25556	-1.57267
		0.901336	0.00984478	0.00758067	3.10284e-07	0.201308
SMAD3	SMAD family member 3	-1.1931	1.37855	-1.31197	1.88703	-1.02138
		0.0745347	0.0503265	0.0120135	0.00116961	0.924169
BDNF	brain-derived neurotrophic factor	-1.62449	-1.08	-1.32381	-1.78185	-1.19525
		0.0261384	0.311421	0.00682613	0.0136377	0.534499
Carbohydrate metabolism
USP24	ubiquitin specific peptidase 24	-1.079	-1.05448	-1.32721	-1.08211	-1.01425
		0.47543	0.484284	0.00445054	0.29831	0.889
SH3RF2	SH3 domain containing ring finger 2	1.38957	-1.2721	-1.92041	1.12589	-1.00967
		0.0503466	0.0258484	0.000126072	0.310229	0.921962
ALDH2	aldehyde dehydrogenase 2 family (mitochondrial)	-1.38408	-1.31303	-1.74479	-1.4569	-1.11259
		0.0354041	0.0259835	3.40875e-05	0.000322507	0.592556
PFKFB3	6-phosphofructo-2-kinase/fructose-2,6-biphosphatase 3	1.49626	-1.03837	1.25451	-6.14333	-1.50624
		0.196677	0.686191	0.119999	1.00214e-08	0.220057
HK2	hexokinase 2	-1.84567	1.25693	-1.16634	-1.26121	-1.09749
		0.000131745	0.0898411	0.0767716	0.0560408	0.34913
PDK4*	pyruvate dehydrogenase kinase, isozyme 4	-3.95966	3.45707	-1.21218	2.12284	-1.49974
		0.0126308	0.00907774	0.0795462	0.000118677	0.021234
HK2	hexokinase 2	-1.84567	1.25693	-1.16634	-1.26121	-1.09749
		0.000131745	0.0898411	0.0767716	0.0560408	0.34913
SLC2A4	solute carrier family 2 (facilitated glucose transporter), member 4	-1.09027	-1.06519	-1.33665	-1.20132	1.07534
		0.694612	0.691519	0.0088162	0.273529	0.50209
RRAD	Ras-related associated with diabetes	1.40381	2.49104	1.46317	7.91088	-1.11967
		0.326317	0.00572113	0.0128548	1.76848e-08	0.712867
SLC37A4	solute carrier family 37 (glucose-6-phosphate transporter), member 4	1.11597	1.07755	-1.39163	-1.05816	-1.16203
		0.376535	0.362638	0.00416908	0.316673	0.150434
GPD2	glycerol-3-phosphate dehydrogenase 2 (mitochondrial)	-1.02589	1.01866	-4.16908	-1.18621	-1.51298
		0.902516	0.837707	1.6046e-06	0.0409066	0.0199962
PYGM	phosphorylase, glycogen; muscle (McArdle syndrome, glycogen storage disease type V)	1.09283	1.02386	-1.23304	1.04084	1.08861
		0.157394	0.754437	0.0217638	0.507338	0.291244
PFKM	phosphofructokinase, muscle	1.35195	1.11019	-1.12475	1.14421	1.18143
		0.0117705	0.224663	0.142119	0.0813182	0.217243
GYS1	glycogen synthase 1 (muscle)	1.22295	-1.17313	1.11746	-1.13748	1.23554
		0.099172	0.0822859	0.304623	0.0729598	0.0155588
GSK3A	glycogen synthase kinase 3 alpha	1.08701	1.02551	-1.1592	-1.06291	-1.03242
		0.360948	0.790787	0.0847407	0.311195	0.645818
Amino Acid metabolism
BCKDHA	branched chain keto acid dehydrogenase E1, alpha polypeptide	-1.07644	-1.03234	-1.19071	-1.11138	1.02896
		0.16765	0.671865	0.0553373	0.0944233	0.793694
BCKDHB	branched chain keto acid dehydrogenase E1, beta polypeptide (maple syrup urine disease)	-1.04362	-1.09704	-1.69294	-1.29188	-1.23702
		0.698448	0.435501	0.00231423	0.00700905	0.289624
Cytokines activity
TNF	tumor necrosis factor (TNF superfamily, member 2)	1.06976	1.09845	-1.04052	1.14768	-1.00104
		0.340494	0.258012	0.714835	0.206827	0.987927
IL6	interleukin 6 (interferon, beta 2)	1.05102	-1.04287	1.00131	1.03852	1.0059
		0.254661	0.595962	0.986849	0.562336	0.940564
IL6R	interleukin 6 receptor	1.05013	3.83852	-1.3106	3.25556	-1.57267
		0.901336	0.00984478	0.00758067	3.10284e-07	0.201308
IL8	interleukin 8	1.15285	1.0886	-1.05683	1.06596	-1.119
		0.235312	0.289502	0.494119	0.515335	0.230886
IL15	interleukin 15	-1.16598	1.05858	-1.33129	-1.2242	1.02961
		0.170236	0.560545	0.032884	0.0842022	0.771913
IL1R1	interleukin 1 receptor, type I	-1.06309	1.26303	1.23292	1.82815	-1.17507
		0.8333	0.0668515	0.0443384	0.000380117	0.591038
TNFRSF21	tumor necrosis factor receptor superfamily, member 21	-1.5062	1.31258	3.81919	1.59936	1.66724
		0.128385	0.101118	4.82645e-05	0.00478574	0.0168883
P53 signaling
GADD45A	growth arrest and DNA-damage-inducible, alpha	1.07278	1.15263	1.75216	2.43525	1.07182
		0.755321	0.296771	4.76635e-05	1.3226e-05	0.756872
GADD45B	growth arrest and DNA-damage-inducible, beta	1.13989	1.17974	1.02362	1.22464	1.15167
		0.363339	0.260004	0.762477	0.00584644	0.333356
GADD45GIP1	growth arrest and DNA-damage-inducible, gamma interacting protein 1	-1.05418	-1.29351	-1.10604	-1.21115	1.01668
		0.671244	0.0156974	0.37142	0.0285329	0.896635
BTG2	BTG family, member 2	-1.70947	1.67814	-1.21949	1.71637	-1.41324
		0.0716878	0.0101264	0.133596	0.0280857	0.303263
JAK/STAT signaling
SOCS6	suppressor of cytokine signaling 6	-1.03907	1.41704	1.25834	1.84755	1.01047
		0.828882	0.0382284	0.140451	0.000913388	0.914732
CCL2	chemokine (C-C motif) ligand 2	1.05858	1.70877	1.49221	3.24027	1.07611
		0.84889	0.0335675	0.00187904	2.69027e-07	0.773125
IL6R	interleukin 6 receptor	1.05013	3.83852	-1.3106	3.25556	-1.57267
		0.901336	0.00984478	0.00758067	3.10284e-07	0.201308
STAT5B	signal transducer and activator of transcription 5B	-1.12494	-1.08291	-1.34633	-1.12341	-1.02353
		0.153084	0.31262	0.012249	0.110586	0.796094
JAK2	Janus kinase 2 (a protein tyrosine kinase)	-1.27313	-1.25909	-1.09418	1.2526	-1.03283
		0.155339	0.0637186	0.254851	0.00639065	0.885334
IFNGR1	interferon gamma receptor 1	-1.1286	1.072	1.05889	1.30414	-1.13551
		0.239521	0.486589	0.47441	0.00318741	0.264212
SOCS3	suppressor of cytokine signaling 3	1.02123	1.17838	-1.17279	-1.04851	-1.00522
		0.835475	0.0706642	0.0783452	0.540024	0.93591
SOCS4	suppressor of cytokine signaling 4	-1.04335	1.08513	1.46623	-1.06789	1.29549
		0.664503	0.319635	0.000981762	0.469861	0.0370037
S100A8	S100 calcium binding protein A8	-1.23395	-2.01379	-1.0916	-5.91484	-1.74755
		0.71406	0.00453541	0.697359	0.00292391	0.247975
S100A9	S100 calcium binding protein A9	-1.1653	-1.74186	1.22372	-3.34966	-1.47056
		0.711911	0.00546061	0.171377	0.00476266	0.131805
Notch signaling
HEY1	hairy/enhancer-of-split related with YRPW motif 1	1.1188	2.1064	1.97367	3.90071	1.4762
		0.709678	0.011118	3.59456e-05	1.26219e-05	0.00248221
HEY2	hairy/enhancer-of-split related with YRPW motif 2	1.44727	-1.02338	-1.04435	1.57089	1.16373
		0.0347173	0.775251	0.645821	0.000139755	0.215758
HEYL	hairy/enhancer-of-split related with YRPW motif-like	-1.10908	1.21303	1.86602	1.74315	1.45099
		0.555987	0.0776666	6.7884e-05	5.60646e-05	0.0249266
NRARP	Notch-regulated ankyrin repeat protein	-1.04614	1.16973	-1.00298	1.03296	1.10805
		0.57578	0.136447	0.971195	0.573553	0.267943
HES1	hairy and enhancer of split 1, (Drosophila)	1.00091	-1.32348	1.06373	1.30349	-1.02031
		0.99688	0.026778	0.478714	0.0106256	0.830769
HES2	hairy and enhancer of split 2 (Drosophila)	-1.02177	1.161	-1.03905	-1.13344	-1.19988
		0.73638	0.100758	0.719617	0.112318	0.0701891
HES4	hairy and enhancer of split 4 (Drosophila)	1.08028	-1.22007	1.5455	1.37987	1.21519
		0.620433	0.284959	0.000295045	0.0259442	0.100127
HES5	hairy and enhancer of split 5 (Drosophila)	1.04695	1.00312	-1.04776	1.09293	1.04658
		0.482131	0.970714	0.595153	0.222488	0.558017
HES6	hairy and enhancer of split 6 (Drosophila)	-1.08525	1.04286	-1.24777	-1.05541	-1.20969
		0.58425	0.696897	0.0491127	0.521124	0.324741
HES7	hairy and enhancer of split 7 (Drosophila)	1.13519	-1.0926	1.10424	1.03807	1.02818
		0.108933	0.400936	0.228867	0.74209	0.745303
ID3	inhibitor of DNA binding 3, dominant negative helix-loop-helix protein	1.20078	1.2399	1.09229	1.65871	1.10605
		0.141161	0.0970002	0.424628	0.000336757	0.202954
SERPINE1	serpin peptidase inhibitor, clade E (nexin, plasminogen activator inhibitor type 1), member 1	-1.15975	1.07739	1.2347	1.17784	-1.3022
		0.415737	0.399532	0.0711231	0.0526001	0.198957
Ubiquitin cycle
UBE2Z	ubiquitin-conjugating enzyme E2Z	1.04327	-1.02601	1.4356	1.26508	1.13959
		0.567911	0.765889	0.00115832	0.00323182	0.113481
DDIT3	DNA-damage-inducible transcript 3	1.10213	1.22861	1.38226	1.54453	1.04927
		0.443862	0.0505203	0.00846694	6.43563e-05	0.622895
YWHAZ	tyrosine 3-monooxygenase/tryptophan 5-monooxygenase activation protein, zeta polypeptide	1.05302	-1.00611	1.25778	1.46064	1.02734
		0.619471	0.938689	0.01502	0.000722593	0.691261
Apoptosis
CASP3	caspase 3, apoptosis-related cysteine peptidase	-1.24794	1.09742	1.63433	1.07729	1.02737
		0.105005	0.295828	0.000284184	0.252158	0.847307
Numbers are fold changes with p values underneath; * results are consistant across multiple probes.
